# Supplementary material for: Mutation of the EPHA2 Tyrosine-Kinase Domain Dysregulates Cell Pattern Formation and Cytoskeletal Gene Expression in the Lens
Source: Cells. 2021 Sep 30;10(10):2606. doi: 10.3390/cells10102606 (PMC8534143; doi:10.3390/cells10102606)
Supplement: Supplementary file 1 [file cells-10-02606-s001.zip]

Archive with 1 entries (1 files):
- cells-1356926-supplementary.pdf
